# Supplementary material for: Novel NHC-Based Au(I) Complexes as Precursors of Highly Pure Au(0) Nuggets under Oxidative Conditions
Source: Molecules. 2023 Mar 1;28(5):2302. doi: 10.3390/molecules28052302 (PMC10005697; doi:10.3390/molecules28052302)
Supplement: Supplementary file 1 [file molecules-28-02302-s001.zip]

Archive with 1 entries (1 files):
- molecules-2226132-supplementary.pdf
